# Supplementary material for: Glioblastoma cells utilize evolutionarily adapted cell metabolism to promote their malignant proliferation
Source: Acta Neuropathol Commun. 2026 May 13;14:146. doi: 10.1186/s40478-026-02318-7 (PMC13348691; doi:10.1186/s40478-026-02318-7)
Supplement: Supplementary file 1 — Supplementary Material 1 [file 40478_2026_2318_MOESM1_ESM.xlsx]

## Sheet: Fig. 2B-D
Fig. 2B	mRNA expression (log2)
CGCA
GLS	Sample_count	median	mad	mean	sd		GLS2	Sample_count	median	mad	mean	sd		GOT1	Sample_count	median	mad	mean	sd		GOT2	Sample_count	median	mad	mean	sd		GLUD1	Sample_count	median	mad	mean	sd		GLUD2	Sample_count	median	mad	mean	sd		GPT	Sample_count	median	mad	mean	sd		GPT2
Oligodendroglioma	93 (14.29%)	3.73	0.72	3.73	0.94		Oligodendroglioma	93 (14.29%)	1.47	0.92	1.53	0.92		Oligodendroglioma	93 (14.29%)	4.56	0.67	4.64	1.06		Oligodendroglioma	93 (14.29%)	4.79	0.37	4.71	0.69		Oligodendroglioma	93 (14.29%)	7.56	0.66	7.2	1.11		Oligodendroglioma	93 (14.29%)	-0.06	0.65	-0.03	0.69		Oligodendroglioma	93 (14.29%)	2.36	0.7	2.57	0.86		Oligodendroglioma
Oligoastrocytoma	8 (1.23%)	3.17	1.28	3.49	1.26		Oligoastrocytoma	8 (1.23%)	1.14	1.78	1.61	1.97		Oligoastrocytoma	8 (1.23%)	4.01	2.37	4.02	2.11		Oligoastrocytoma	8 (1.23%)	4.6	1.68	4.01	1.66		Oligoastrocytoma	8 (1.23%)	5.98	1.08	5.62	1.11		Oligoastrocytoma	8 (1.23%)	-0.86	0.2	-0.79	0.2		Oligoastrocytoma	8 (1.23%)	3.64	1.2	3.3	1.15		Oligoastrocytoma
Astrocytoma	131 (20.12%)	4.16	0.96	4.03	1.02		Astrocytoma	131 (20.12%)	1.24	1.29	1.47	1.3		Astrocytoma	131 (20.12%)	4.31	0.98	4.47	1.43		Astrocytoma	131 (20.12%)	4.86	0.51	4.78	0.89		Astrocytoma	131 (20.12%)	7.34	1.13	7.04	1.32		Astrocytoma	131 (20.12%)	0	0.85	0.03	0.74		Astrocytoma	131 (20.12%)	2.58	1.06	2.67	1.03		Astrocytoma
Anaplastic Oligodendrolgioma	58 (8.91%)	3.48	1.01	3.48	0.96		Anaplastic Oligodendrolgioma	58 (8.91%)	1.28	0.98	1.38	1.07		Anaplastic Oligodendrolgioma	58 (8.91%)	4.46	0.54	4.59	0.9		Anaplastic Oligodendrolgioma	58 (8.91%)	4.87	0.36	4.85	0.66		Anaplastic Oligodendrolgioma	58 (8.91%)	6.76	1.06	6.64	0.99		Anaplastic Oligodendrolgioma	58 (8.91%)	-0.59	0.51	-0.43	0.56		Anaplastic Oligodendrolgioma	58 (8.91%)	2.81	1.05	2.76	1.15		Anaplastic Oligodendrolgioma
Anaplastic Oligoastrocytoma	16 (2.46%)	2.56	0.95	2.77	0.97		Anaplastic Oligoastrocytoma	16 (2.46%)	1.06	1.25	1.16	1.18		Anaplastic Oligoastrocytoma	16 (2.46%)	3.6	1.5	3.69	1.23		Anaplastic Oligoastrocytoma	16 (2.46%)	4.53	0.69	4	1.16		Anaplastic Oligoastrocytoma	16 (2.46%)	5.12	1.12	5.14	1.18		Anaplastic Oligoastrocytoma	16 (2.46%)	-0.88	0.18	-0.8	0.25		Anaplastic Oligoastrocytoma	16 (2.46%)	4.11	1.07	3.66	1.55		Anaplastic Oligoastrocytoma
Anaplastic Astrocytoma	120 (18.43%)	4.08	0.85	3.94	0.9		Anaplastic Astrocytoma	120 (18.43%)	0.87	0.87	1.08	1.03		Anaplastic Astrocytoma	120 (18.43%)	4.07	0.71	4.09	1.12		Anaplastic Astrocytoma	120 (18.43%)	4.91	0.41	4.75	0.85		Anaplastic Astrocytoma	120 (18.43%)	6.72	0.97	6.55	1.28		Anaplastic Astrocytoma	120 (18.43%)	-0.24	0.7	-0.16	0.65		Anaplastic Astrocytoma	120 (18.43%)	2.3	1.27	2.42	1.25		Anaplastic Astrocytoma
GBM	225 (34.56%)	3.87	0.76	3.82	0.87		GBM	225 (34.56%)	0.52	0.72	0.7	0.96		GBM	225 (34.56%)	3.96	0.62	3.85	1.27		GBM	225 (34.56%)	5.01	0.5	4.69	1.11		GBM	225 (34.56%)	5.67	1	5.51	1.33		GBM	225 (34.56%)	-0.58	0.42	-0.41	0.62		GBM	225 (34.56%)	1.78	1.08	1.84	1.03		GBM
TCGA
GLS	Sample_count	median	mad	mean	sd		GLS2	Sample_count	median	mad	mean	sd		GOT1	Sample_count	median	mad	mean	sd		GOT2	Sample_count	median	mad	mean	sd		GLUD1	Sample_count	median	mad	mean	sd		GLUD2	Sample_count	median	mad	mean	sd		GPT	Sample_count	median	mad	mean	sd		GPT2
Oligodendroglioma	191 (28.64%)	9.85	0.78	10.04	0.98		Oligodendroglioma	191 (28.64%)	5.73	2.04	5.84	1.89		Oligodendroglioma	191 (28.64%)	10.04	0.85	10.24	1.01		Oligodendroglioma	191 (28.64%)	10.71	0.43	10.79	0.51		Oligodendroglioma	191 (28.64%)	13.36	0.6	13.23	0.72		Oligodendroglioma	191 (28.64%)	10.31	0.7	10.16	0.81		Oligodendroglioma	191 (28.64%)	6.48	0.92	6.46	0.92		Oligodendroglioma
Oligoastrocytoma	130 (19.49%)	9.87	0.62	10	0.87		Oligoastrocytoma	130 (19.49%)	5.18	1.65	5.4	1.8		Oligoastrocytoma	130 (19.49%)	9.77	0.81	9.93	1		Oligoastrocytoma	130 (19.49%)	10.67	0.39	10.74	0.45		Oligoastrocytoma	130 (19.49%)	13.56	0.71	13.48	0.7		Oligoastrocytoma	130 (19.49%)	10.55	0.73	10.4	0.89		Oligoastrocytoma	130 (19.49%)	6.69	1.01	6.59	1.07		Oligoastrocytoma
Astrocytoma	194 (29.09%)	9.86	0.58	9.92	0.74		Astrocytoma	194 (29.09%)	4.44	1.7	4.7	1.64		Astrocytoma	194 (29.09%)	9.56	0.62	9.69	0.77		Astrocytoma	194 (29.09%)	10.74	0.34	10.78	0.39		Astrocytoma	194 (29.09%)	13.27	1.01	13.18	0.84		Astrocytoma	194 (29.09%)	10.17	1.1	10.03	1.04		Astrocytoma	194 (29.09%)	6.51	1.26	6.34	1.27		Astrocytoma
GBM	152 (22.79%)	9.76	0.46	9.78	0.52		GBM	152 (22.79%)	4.14	1.33	4.16	1.38		GBM	152 (22.79%)	9.33	0.46	9.45	0.55		GBM	152 (22.79%)	11.05	0.35	11.03	0.37		GBM	152 (22.79%)	11.93	0.43	12.01	0.52		GBM	152 (22.79%)	9.34	0.47	9.39	0.56		GBM	152 (22.79%)	5.24	1.4	5.18	1.36		GBM
BAO
GLS	Sample_count	median	mad	mean	sd		GLS2	Sample_count	median	mad	mean	sd		GOT1	Sample_count	median	mad	mean	sd		GOT2	Sample_count	median	mad	mean	sd		GLUD1	Sample_count	median	mad	mean	sd		GLUD2	Sample_count	median	mad	mean	sd		GPT	Sample_count	median	mad	mean	sd		GPT2
Oligodendroglioma	34 (12.41%)	10.29	1.27	10.35	1.29		Oligodendroglioma	34 (12.41%)	7.2	1.23	7.3	1.26		Oligodendroglioma	34 (12.41%)	9.87	0.97	10.17	1.12		Oligodendroglioma	34 (12.41%)	10.43	0.75	10.53	0.69		Oligodendroglioma	34 (12.41%)	12.89	0.63	12.74	0.74		Oligodendroglioma	34 (12.41%)	9.82	0.66	9.66	0.82		Oligodendroglioma	34 (12.41%)	7.4	0.56	7.34	0.6		Oligodendroglioma
Oligoastrocytoma	73 (26.64%)	10.13	0.89	10.11	0.88		Oligoastrocytoma	73 (26.64%)	6.55	1.52	6.55	1.25		Oligoastrocytoma	73 (26.64%)	9.52	0.96	9.53	0.86		Oligoastrocytoma	73 (26.64%)	10.27	0.52	10.32	0.48		Oligoastrocytoma	73 (26.64%)	12.62	0.68	12.54	0.73		Oligoastrocytoma	73 (26.64%)	9.58	0.68	9.5	0.79		Oligoastrocytoma	73 (26.64%)	7.08	0.8	6.91	0.86		Oligoastrocytoma
Astrocytoma	67 (24.45%)	10.11	0.7	10.13	0.87		Astrocytoma	67 (24.45%)	6.43	1.37	6.44	1.19		Astrocytoma	67 (24.45%)	9.16	0.78	9.34	0.94		Astrocytoma	67 (24.45%)	10.26	0.54	10.25	0.54		Astrocytoma	67 (24.45%)	12.4	0.84	12.4	0.8		Astrocytoma	67 (24.45%)	9.39	0.98	9.35	0.96		Astrocytoma	67 (24.45%)	6.77	0.71	6.77	0.66		Astrocytoma
GBM	100 (36.5%)	10.27	0.67	10.29	0.67		GBM	100 (36.5%)	5.92	1.05	6.14	1.08		GBM	100 (36.5%)	9.03	0.62	9.18	0.77		GBM	100 (36.5%)	10.48	0.52	10.47	0.55		GBM	100 (36.5%)	11.61	0.65	11.64	0.77		GBM	100 (36.5%)	8.55	0.88	8.55	0.85		GBM	100 (36.5%)	6.5	0.94	6.41	0.93		GBM
Fig. 2C	mRNA expression (log2)
CGCA
GLS	Sample_count	median	mad	mean	sd		GLS2	Sample_count	median	mad	mean	sd		GOT1	Sample_count	median	mad	mean	sd		GOT2	Sample_count	median	mad	mean	sd		GLUD1	Sample_count	median	mad	mean	sd		GLUD2	Sample_count	median	mad	mean	sd		GPT	Sample_count	median	mad	mean	sd		GPT2
II	232 (35.64%)	3.91	0.88	3.89	1.01		II	232 (35.64%)	1.31	1.13	1.5	1.18		II	232 (35.64%)	4.42	0.92	4.52	1.32		II	226 (36.45%)	10.65	0.4	10.75	0.49		II	232 (35.64%)	7.43	0.96	7.06	1.26		II	232 (35.64%)	-0.07	0.78	-0.02	0.72		II	232 (35.64%)	2.54	0.92	2.65	0.97		II
III	194 (29.8%)	3.86	0.95	3.71	0.98		III	194 (29.8%)	1.04	0.94	1.18	1.06		III	194 (29.8%)	4.24	0.69	4.21	1.1		III	244 (39.35%)	10.8	0.36	10.81	0.41		III	194 (29.8%)	6.64	1.1	6.46	1.25		III	194 (29.8%)	-0.45	0.64	-0.29	0.63		III	194 (29.8%)	2.59	1.38	2.63	1.29		III
IV	225 (34.56%)	3.87	0.76	3.82	0.87		IV	225 (34.56%)	0.52	0.72	0.7	0.96		IV	225 (34.56%)	3.96	0.62	3.85	1.27		IV	150 (24.19%)	11.06	0.36	11.03	0.37		IV	225 (34.56%)	5.67	1	5.51	1.33		IV	225 (34.56%)	-0.58	0.42	-0.41	0.62		IV	225 (34.56%)	1.78	1.08	1.84	1.03		IV
TCGA
GLS	Sample_count	median	mad	mean	sd		GLS2	Sample_count	median	mad	mean	sd		GOT1	Sample_count	median	mad	mean	sd		GOT2	Sample_count	median	mad	mean	sd		GLUD1	Sample_count	median	mad	mean	sd		GLUD2	Sample_count	median	mad	mean	sd		GPT	Sample_count	median	mad	mean	sd		GPT2
II	226 (36.45%)	9.82	0.73	10	0.93		II	226 (36.45%)	5.2	2.26	5.52	1.98		II	226 (36.45%)	9.84	0.95	10.07	1.04		II	232 (35.64%)	4.83	0.44	4.73	0.86		II	226 (36.45%)	13.6	0.55	13.6	0.57		II	226 (36.45%)	10.58	0.62	10.5	0.75		II	226 (36.45%)	6.69	0.88	6.64	0.96		II
III	244 (39.35%)	9.87	0.58	9.96	0.8		III	244 (39.35%)	4.95	1.73	5.11	1.69		III	244 (39.35%)	9.74	0.78	9.85	0.86		III	194 (29.8%)	4.87	0.41	4.72	0.85		III	244 (39.35%)	13.12	0.9	13.02	0.83		III	244 (39.35%)	10.04	1.04	9.93	1		III	244 (39.35%)	6.28	1.1	6.17	1.17		III
IV	150 (24.19%)	9.76	0.46	9.78	0.52		IV	150 (24.19%)	4.14	1.33	4.18	1.43		IV	150 (24.19%)	9.33	0.46	9.46	0.57		IV	225 (34.56%)	5.01	0.5	4.69	1.11		IV	150 (24.19%)	11.94	0.44	12.01	0.53		IV	150 (24.19%)	9.34	0.48	9.39	0.57		IV	150 (24.19%)	5.24	1.4	5.19	1.37		IV
BAO
GLS	Sample_count	median	mad	mean	sd		GLS2	Sample_count	median	mad	mean	sd		GOT1	Sample_count	median	mad	mean	sd		GOT2	Sample_count	median	mad	mean	sd		GLUD1	Sample_count	median	mad	mean	sd		GLUD2	Sample_count	median	mad	mean	sd		GPT	Sample_count	median	mad	mean	sd		GPT2
II	100 (36.76%)	10.0368	0.670025	10.0867	1.0451		II	100 (36.76%)	6.62175	0.965252	6.75623	1.3022		II	100 (36.76%)	9.53235	0.694061	9.65921	1.03992		II	100 (36.76%)	10.1415	0.35737	10.2216	0.569643		II	100 (36.76%)	12.8197	0.41946	12.7821	0.645336		II	100 (36.76%)	9.87651	0.477165	9.74352	0.822449		II	100 (36.76%)	7.09802	0.449848	7.05896	0.671576		II
III	73 (26.83%)	10.2173	0.590405	10.2664	0.862998		III	73 (26.83%)	6.5157	0.955975	6.53553	1.20046		III	73 (26.83%)	9.30035	0.473611	9.47994	0.916983		III	73 (26.83%)	10.4599	0.336469	10.4888	0.505837		III	73 (26.83%)	12.1629	0.584805	12.1608	0.772473		III	73 (26.83%)	9.06743	0.545834	9.09318	0.798046		III	73 (26.83%)	6.85175	0.619926	6.77087	0.854087		III
IV	99 (36.40%)	10.2802	0.444749	10.295	0.670725		IV	99 (36.40%)	5.89482	0.704993	6.14059	1.08667		IV	99 (36.40%)	9.02652	0.417345	9.1716	0.773746		IV	99 (36.40%)	10.4823	0.327062	10.48	0.546247		IV	99 (36.40%)	11.609	0.43371	11.6364	0.777234		IV	99 (36.40%)	8.54496	0.593679	8.55312	0.851901		IV	99 (36.40%)	6.46761	0.625151	6.40279	0.92986		IV
Fig. 2D	Hazard ratio
	GLS	GLS2	GOT1	GOT2	GLUD1	GLUD2	GPT	GPT2	GLUL
CGCA	0.83	2.08	1.97	0.72	3.19	1.59	1.79	1.3	1.19
TCGA	1.01	1.58	1.56	0.46	6.62	5.35	2.06	2.35	1.87
[truncated: 11 more columns]

## Sheet: Fig. 4BC
	peak areas, normalized		peak areas, normalized
Isotope	Mean_SCR	SD_SCR	Mean_GOT2	SD_GOT2	p_value
alpha-KG	0.0635069	0.0149172	0.0527932	0.0147746	0.346833
alpha-KG.13C1	0.00324559	0.00115787	0.00283261	0.000912833	0.596691
alpha-KG.13C2	0.00135155	0.000710748	0.00128786	0.000648098	0.908686
alpha-KG.13C3	0.00522614	0.00168479	0.00431879	0.00147096	0.448673
alpha-KG.13C4	0.00104142	0.000532978	0.000981549	0.000257031	0.848806
alpha-KG.13C5	0.0627434	0.0106118	0.0570025	0.01339	0.52783
	peak areas, normalized		peak areas, normalized
Isotope	Mean_SCR	SD_SCR	Mean_GOT2	SD_GOT2	p_value
Aspartate	0.39786	0.056487	0.242514	0.00909849	0.0107369
Aspartate.13C1	0.0216039	0.00292239	0.0128395	0.000413661	0.00853364
Aspartate.13C1.15N1	0.00910453	0.00118171	0.00605974	0.000814929	0.00708275
Aspartate.13C2	0.0254307	0.0046709	0.0150093	0.00236755	0.0133134
Aspartate.13C2.15N1	0.0117665	0.00179597	0.0072718	0.000655723	0.0106161
Aspartate.13C3	0.0697706	0.00694077	0.0423814	0.00134817	0.00344167
Aspartate.13C3.15N1	0.0353841	0.00430874	0.0241408	0.00377696	0.0080281
Aspartate.13C4	0.190882	0.0218531	0.119768	0.00487094	0.00590711
Aspartate.13C4.15N1	0.0965339	0.00447794	0.068752	0.00691597	0.00097565
Aspartate.15N1	0.177898	0.0164926	0.123091	0.00523633	0.00451174
For Fig. 4B and 4C, Fig. S4B
Cells were labelled for 2 hours with 13C5, 15N1-glutamate
The original peak areas were first normalized by total ion count then by the tracer itself
P-values were calculated using Welch's t-test

## Sheet: Fig. 4E
	peak areas, normalized		peak areas, normalized
Isotope	Mean_SCR	SD_SCR	Mean_GOT2	SD_GOT2	p_value
Serine	286298295	38606300.1852947	322326441.5	39997520.2912678	0.24258198772684
Pyruvate	101781592.75	35313013.485085	90665791.25	23367062.3338103	0.621160353790585
Phosphoenolpyruvate	38212325.5	6101609.57029911	19545352.5	6149692.10638633	0.00504053563711221
Acetyl.CoA	4764498.5	1342894.45326094	3804714.25	1191029.49541461	0.326564785341482
Akg_Alpha.Ketoglutaric.acid	232059307.75	69765553.6867047	295484114.25	35553094.4128054	0.173177678998986
Aspartate	949763037.5	53620238.1688969	809968832.5	77180767.6933239	0.0285091120753418
cis.aconitate	38773388.75	13310740.6508787	22412295.75	6740202.85412377	0.0865768558662594
Citrate.isocitrate	312298045	81657157.7441159	193678184.25	99076383.459069	0.115924190267788
Fumarate	86687820.5	6703481.34655292	75129069	23945520.6407569	0.412612672581966
Malate	2321181430	155779790.080876	2032616985.75	610489318.913751	0.420091473555616
Succinic.acid	75250532	16551439.3815358	58840648.75	28533523.9114277	0.367112558087402
Alanine	3165005436.75	239185378.036675	2302918808.25	521549712.28771	0.0372480719785349
Asparagine	236852569	13589421.3941488	207833315.25	25184564.9559796	0.103128412967547
Glutamate	6960145283	475309254.615256	8394611727.5	707234798.203174	0.0185134095869379
Glutamine	13752448581.25	924418277.880185	16794640185.5	1190620514.16871	0.00772947567852582
proline	9596188983.5	661076451.830505	9629828542.25	1278256059.85847	0.964715045733833
IMP_Inosinic.acid	20725025.75	4851669.8631209	10748397	4151094.05547847	0.0211067521570534
adenosine	27852882.75	1819424.36202193	50658171.5	30354024.2441828	0.229972344497307
AMP_adenosine.5..monophosphate	33018148.75	2824910.27236104	22543627.25	4005596.74076513	0.00667500890840191
ADP	57842972.25	11916841.2471143	64261576.75	16297223.9994036	0.550423490479404
ATP	26717339.75	9265873.47601885	29498191.75	12061872.5375199	0.727970081763578
GMP_Guanosine.5..monophosphate	1341289.5	208149.359858892	960918.75	335503.889691685	0.111821420715667
GDP_Guanosine.5..diphosphate	1064944	295684.857212314	1107707	492617.52410364	0.887581430285034
cytosine	15415841.75	3501414.69175688	17597914	8886903.18000127	0.671979668975214
UMP_Uridine.5..monophosphate	3933258.75	547284.074615962	497393	310542.128008423	0.00176903610333127
UTP_Uridine.5..triphosphate	965882	1175091.77130469	1097303.33333333	1298809.57632993	0.925175730240752
Glutathione	4298833603.25	275433228.301498	4039416127.25	354032496.898317	0.293895300628539
GSSG	44563047.75	6459307.30149038	59711570.75	4948450.4244645	0.0110542761069103
For Fig. 4E, Fig. S4D
The original peak areas were normalized by total ion count
P-values were calculated using Welch's t-test

## Sheet: Fig. S4A
	peak areas, normalized		peak areas, normalized
Isotope	Mean_SCR	SD_SCR	Mean_GOT2	SD_GOT2	p_value
Glutamate 13C5, 15N1	736813035	156994927	977183760	245694996	0.159
Glutamine 13C5, 15N2	6270000000	708284312	6987500000	861524811	0.2473
For Fig. S4A
The original peak areas were normalized by total ion count
P-values were calculated using Welch's t-test

## Sheet: Fig. S4C
	peak areas, normalized		peak areas, normalized
Isotope	Mean_SCR	SD_SCR	Mean_GOT2	SD_GOT2	p_value
alpha-KG	0.0053335	0.000552071	0.0090915	0.00153441	0.003657
alpha-KG.13C1	0.000225	7.44088e-05	0.00052	0.000107359	0.004031
alpha-KG.13C2	6.39e-05	5.31046e-05	3.4775e-05	4.02221e-05	0.415528
alpha-KG.13C3	0.00058875	6.96054e-05	0.00043575	0.000109573	0.056496
alpha-KG.13C4	5.1e-06	1.02e-05	1.11e-05	1.30054e-05	0.495152
alpha-KG.13C5	0.0039005	0.000337036	0.00436475	0.000806084	0.328802
	peak areas, normalized		peak areas, normalized
Isotope	Mean_SCR	SD_SCR	Mean_GOT2	SD_GOT2	p_value
Aspartate	0.0109145	0.000529594	0.009841	0.000693659	0.04911
Aspartate.13C1	0.00054425	2.96465e-05	0.00038325	7.40287e-05	0.006819
Aspartate.13C1.15N1	6.18e-05	3.48646e-05	4.0275e-05	3.8984e-05	0.441911
Aspartate.13C2	0.00068575	9.12921e-05	0.00021	7.88332e-05	0.00022
Aspartate.13C2.15N1	0.000126625	3.34947e-05	1.515e-05	3.03e-05	0.002614
Aspartate.13C3	0.00115775	4.55878e-05	0.00053425	8.00057e-05	1e-05
Aspartate.13C3.15N1	0.00028	7.39775e-05	6.8875e-05	4.5828e-05	0.002845
Aspartate.13C4	0.00420975	0.00028873	0.002087	0.000217392	2.3e-05
Aspartate.13C4.15N1	0.001384	0.00014649	0.00056325	4.55805e-05	3.9e-05
Aspartate.15N1	0.00348925	0.000205273	0.0024265	0.000153294	0.000166
	peak areas, normalized		peak areas, normalized
Isotope	Mean_SCR	SD_SCR	Mean_GOT2	SD_GOT2	p_value
Glutamate	0.199424	0.00680815	0.317889	0.0364944	0.000696
Glutamate 15N1	0.0654945	0.00209529	0.0832538	0.00881346	0.007795
Glutamate 13C1	0.0131515	0.000500408	0.015232	0.0074019	0.595193
Glutamate 13C1 15N1	0.00414875	7.42311e-05	0.00487025	0.000415212	0.014125
Glutamate 13C2	0.0050725	0.000152155	0.00341775	6.53267e-05	1e-06
Glutamate 13C2 15N1	0.00167175	0.000127264	0.000934	3.45543e-05	3e-05
Glutamate 13C3	0.0212188	0.000450309	0.0152668	0.000510639	2e-06
Glutamate 13C3 15N1	0.00716825	0.000220443	0.00394075	0.000164041	<0.000001
Glutamate 13C4	0.00283925	0.000122364	0.0027645	0.000250262	0.610808
Glutamate 13C4 15N1	0	0	0	0
Glutamate 13C5	0.136377	0.00511659	0.14047	0.0147478	0.618738
Glutamate 13C5 15N1	0.0473345	0.0015165	0.0391592	0.00444096	0.013075
For Fig. S4C
Cells were labelled for 2 hours with 13C5, 15N2-glutamine
The original peak areas were first normalized by total ion count then by the tracer itself
P-values were calculated using Welch's t-test
